# Supplementary material for: Shifting to a model of donor conception that entails a communication agreement among the parents, donor, and offspring
Source: BMC Med Ethics. 2022 Mar 4;23:18. doi: 10.1186/s12910-022-00756-1 (PMC8895777; doi:10.1186/s12910-022-00756-1)
Supplement: Supplementary file 1 — Additional file 1. Findings and Implications of Survey Reports of Gamete Donors, Parents Who Used Donor Gametes, and Offspring Born via Donor Conception. The table provides the authors, their country(ies), survey subjects, and findings and implications regarding the searched and selected surveys of donors, parents, and donor-conceived offspring. [file 12910_2022_756_MOESM1_ESM.xlsx]

## Sheet: Sheet1
Additional Table 1. Findings and Implications of Survey Reports of Gamete Donors, Parents Who Used Donor Gametes, and Offspring Born via Donor Conception.
Reference	Authors	Reported from	Subjects	Key Findings and Implications
8	Kelly F, Dempsey D, Power J, Bourne K, Hammarberg K, Johnson L.	Victoria, Australia, 2019.	More than 100 donor-conceived adults and donors in Victoria.	Most applicants were driven by curiosity and a desire for personal information about the other party. They also expressed a strong desire to meet and have an ongoing relationship with the subject of their application. The study also revealed an unanticipated desire on the part of previously anonymous donors for information about their offspring.
9	Blake L, Jadva V, Golombok S.	UK, 2014.	101 families created by donor insemination, egg donation in the UK.	Mothers and fathers in both donor insemination and egg donation families were found to be psychologically well-adjusted; for the vast majority of parents' levels of depression, anxiety and parenting stress were found to be within the normal range at all 5 time points. Disclosure of the child's donor origins to the child was not always associated with optimal levels of parental psychological adjus…
10	Isaksson S, Skoog Svanberg A, Sydsjö G, Thurin-Kjellberg A, Karlström PO, Solensten NG, et al.	Sweden, 2011.	152 heterosexual recipient couples of donated oocytes and 127 heterosexual recipient couples of donated sperm in Sweden.	About 90% of participants (in couples receiving anonymous donated gametes) supported disclosure and openness to the offspring concerning his/her genetic origin. Only 6% of all participants had not told other people about their donation treatment. Between 26 and 40% of participants wanted additional information/support about parenthood following donation treatment.
11	Turner AJ, Coyle A.	UK, 2000.	Adults conceived by donor insemination: Sixteen participants (13 male, three female, age range 26-55 years) in the UK, USA, Canada and Australia.	Participants consistently reported mistrust within the family, negative distinctiveness, lack of genetic continuity, frustration in being thwarted in the search for their biological fathers and a need to talk to a significant other.	https://www.legifrance.gouv.fr/loda/id/JORFTEXT000024323102/	https://www.legifrance.gouv.fr/jorf/id/JORFTEXT000031313759
12	Jadva V, Freeman T, Kramer W, Golombok S.	UK, 2000.	165 adolescents and adults conceived by sperm donation who were members of a US-based worldwide registry.	Offspring of single mothers and lesbian couples learnt of their donor origins earlier than offspring of heterosexual couples. Those told later in life reported more negative feelings regarding their donor conception than those told earlier. Offspring’s feelings towards their parents were less clear, with some of those told later reporting more positive feelings and others reporting more negative …	https://www.normattiva.it/atto/caricaDettaglioAtto?atto.dataPubblicazioneGazzetta=2004-02-24&atto.codiceRedazionale=004G0062&tipoDettaglio=multivigenza&qId=37dca514-3831-453c-a1f9-2b3ce86cc9e7&tabID=0.8226485254179838&title=Atto%20multivigente&bloccoAggiornamentoBreadCrumb=true	https://www.gazzettaufficiale.it/atto/serie_generale/caricaDettaglioAtto/originario?atto.dataPubblicazioneGazzetta=2007-11-09&atto.codiceRedazionale=007G0221&elenco30giorni=false
13	Zadeh S, Ilioi EC, Jadva V, Golombok S.	UK, 2018.	44 adolescents conceived using surrogacy, egg or sperm donation in the UK.	Adolescents were found to feel positive (n = 7), indifferent (n = 32) or ambivalent (n = 5) about their conception. Amongst adolescents not in contact with the surrogate or donor, most were interested (n = 16) in the surrogate or donor, and others were ambivalent (n = 4), or not interested (n = 6) in them. Adolescents in contact with the surrogate or donor expressed positive (n = 14), ambivalent …	https://portaljuridic.gencat.cat/ca/pjur_ocults/pjur_resultats_fitxa/?action=fitxa&documentId=555956&language=ca_ES&textWords=14%2F2006&mode=single
22	Kalampalikis N, Doumergue M, Zadeh S.	France, 2018.	714 heterosexual couple members undergoing a donor conception procedure at one of 20 clinics in France.	The majority of respondents (93%) approved of the current legal framework. Participants indicated that they thought about the sperm donor in ways that emphasized his act of donation without describing him as a specific individual. A majority (71%) also stated that they intended to tell their child about their donor conception.	https://www.legislation.gov.uk/uksi/2004/1511/regulation/2/made
32	Slutsky J, Jadva V, Freeman T, Persaud S, Steele M, Steele H, et al.	UK, 2016.	19 donor-conceived adolescents who were members of a US-based worldwide registry.	Statistically significant associations were found between the Curiosity scale and the secure-autonomous and insecure-dismissing attachment ratings. Adolescents with secure-autonomous attachment patterns were more interested in exploring donor conception whereas those with insecure-dismissing patterns were less likely to express curiosity. Insecure-disorganized attachment ratings were statisticall…	http://www.gesetze-im-internet.de/eschg/BJNR027460990.html	https://www.bgbl.de/xaver/bgbl/start.xav?start=%2F%2F*%5B%40attr_id%3D%27bgbl117s2513.pdf%27%5D#__bgbl__%2F%2F*%5B%40attr_id%3D%27bgbl117s2513.pdf%27%5D__1612338856782
33	Isaksson S, Sydsjö G, Skoog Svanberg A, Lampic C.	Sweden, 2016.	210 women and men were questioned 5-8 years after their donation of oocytes or sperm.	A majority of identity-release oocyte (65%) and sperm (70%) donors were positive toward being contacted by an offspring of mature age. More than half wanted to be notified by the clinic when an offspring requested information about them, but about a third were negative toward receiving this information. One in four reported a need for counseling regarding future contact with an offspring.	https://content.legislation.vic.gov.au/sites/default/files/2020-07/08-76aa024%20authorised.pdf
36	Lampic C, Skoog Svanberg A, Sorjonen K, Sydsjö G.	Sweden, 2021.	Heterosexual couples with children aged 7-8 years following identity-release oocyte donation (OD, n = 83) or sperm donation (SD, n = 113) in Sweden.	More than half of parents following OD or SD had already disclosed the donor conception to their child (OD 61%, SD 58%). Among parents who had not yet started the disclosure process, the belief that disclosure would have desired consequences (P < 0.05) and a desire to act in accordance to social norms favouring disclosure (P < 0.01) were positively associated with their intention to talk with the…	https://www.ejustice.just.fgov.be/cgi_loi/change_lg_2.pl?language=fr&nm=2007023090&la=F
37	Widbom A, Isaksson S, Sydsjö G, Skoog Svanberg A, Lampic C.	Sweden, 2021.	23 parents whose offspring had obtained information about their sperm donor.	The parents expressed diverse experiences related to their parenthood and the presence of the donor after offspring had obtained information about him; these were described in two themes. The theme 'Navigating (in)visible markers of parenthood' describes parenthood as embedded with dichotomous meanings of nature and nurture that parents navigated in relation to social approval. The theme 'Positio…	https://laws-lois.justice.gc.ca/eng/regulations/SOR-2019-192/page-4.html#h-1142573
39	Hammarberg K, Carmichael M, Tinney L, Mulder A.	Australia, 2008.	152 of 184 (83%) donors and recipients completed per-couselling quetionnaires and 72 (47%) of those also completed the post-counselling questionnaire.	Donors' post-counselling ratings were significantly higher than their pre-counselling ratings. For recipients the pre- to post-counselling changes were less pronounced. Both donors and recipients rated matters relating to disclosure and the possible future interaction between donor and child the most useful to discuss. More participants favoured disclosure after than before counselling (84% vs 66…		https://www.retsinformation.dk/eli/retsinfo/2015/9351
41	Yee S, Blyth E, Tsang AK.	Canada, 2011.	15 women who donated oocytes to a friend or a relative and 18 women who received oocytes donated by a friend or a relative in Canada.	The vast majority of donors and recipients reported concordance regarding disclosure. There was a greater tendency towards disclosure than for non-disclosure, especially where the donation had resulted in the birth of a child. Nevertheless, participants expressed considerable ambiguity around the optimum time for disclosure. The study highlights unique characteristics in co-ordinating disclosure …		https://www.retsinformation.dk/eli/retsinfo/2015/9351
48	Craft I, Flyckt S, Heeley G, Layland S, Thornhill A, Kelada E.	UK, 2005.	867 former egg donors (n=504) and recipients (n=363), who were anonymous to each other in the UK. Response rates were similar between donors (32.7%) and recipients (39.1%).	Of donors, 36.4% would not have participated had donor anonymity been waived, but 69.1% would donate anonymously again. Of recipients, 53.5% would not have proceeded had donor anonymity been waived, whereas 96.5% would receive anonymously donated eggs again. The results indicate that removal of anonymity for egg donors is likely to lead to a further restriction of an already unsatisfactory servic…
50	Adams DH, Ullah S, de Lacey S.	Australia, 2016.	Assisted Reproductive Technology clinics in Australia were surveyed to obtain sperm donation figures between 2000 and 2012, with additional data collected from State-based oversight groups.	There was an increase in total sperm donor numbers over the study period, including the year anonymity was removed as well as the non-anonymous period. Variations in total donor numbers and numbers of new recruits observed during the period could not be attributed to any specific change in policy or practice. As total sperm donor numbers have been increasing, the removal of a donor's ability to r…
